# Supplementary material for: Pyridyl-Thiourea Ruthenium and Osmium Complexes: Coordination of Ligand and Application as FLP Hydrogenation Catalysts
Source: Molecules. 2025 Aug 16;30(16):3398. doi: 10.3390/molecules30163398 (PMC12388224; doi:10.3390/molecules30163398)
Supplement: Supplementary file 1 [file molecules-30-03398-s001.zip]

Archive with 1 entries (1 files):
- molecules-3810394-supplementary.pdf
